# Supplementary material for: Large-scale genome-wide association studies reveal the genetic causal etiology between ankylosing spondylitis and risk of leukemia and lymphocytic malignancies
Source: Front Oncol. 2024 Sep 10;14:1432664. doi: 10.3389/fonc.2024.1432664 (PMC11419960; doi:10.3389/fonc.2024.1432664)
Supplement: Supplementary file 2 [file DataSheet2.xlsx]

## Sheet: AS&leukemia
	SNP	effect_allele.exposure	other_allele.exposure	effect_allele.outcome	other_allele.outcome	beta.exposure	beta.outcome	eaf.exposure	eaf.outcome	pval.exposure	pval.outcome	se.exposure	se.outcome	R2	F
1	rs1041926	A	G	A	G	-0.0748291	0.000205683	NA	0.968783	1.55214e-10	0.59	0.0116918	0.000386184	0.00180544	40.9581
2	rs11065898	T	C	T	C	0.0262524	1.5085e-05	NA	0.223748	4.70923e-08	0.93	0.00480641	0.000161916	0.00131557	29.8303
3	rs11190133	T	C	T	C	-0.0338671	-6.58576e-05	NA	0.283659	4.84395e-14	0.66	0.00449401	0.000148865	0.00250144	56.7871
4	rs11209026	A	G	A	G	-0.103584	0.000114624	NA	0.066821	1.94178e-27	0.67	0.00954481	0.000268793	0.00517354	117.764
5	rs1128905	C	T	C	T	-0.0237165	-0.000144074	NA	0.497584	6.94848e-09	0.28	0.00409459	0.00013445	0.0014792	33.5461
6	rs11624293	C	T	C	T	0.0428679	-0.000117539	NA	0.091113	1.49176e-10	0.61	0.00669161	0.000233253	0.00180887	41.036
7	rs1250550	A	C	A	C	-0.026036	-1.40882e-06	NA	0.352032	1.46339e-09	0.99	0.00430465	0.000140374	0.00161273	36.5792
8	rs12615545	C	T	C	T	0.0254728	-1.73257e-05	NA	0.422573	1.03065e-09	0.9	0.00417273	0.000136241	0.00164281	37.2627
9	rs130075	T	C	T	C	0.335829	-9.29445e-05	NA	0.036726	1e-200	0.79	NA	0.000356925	#VALUE!	#VALUE!
10	rs1801274	G	A	G	A	0.0253178	-9.0426e-05	NA	0.52998	1.34921e-09	0.5	0.00417687	0.000134632	0.0016197	36.7377
11	rs1860545	A	G	A	G	-0.027474	0.000166494	NA	0.396626	2.78362e-10	0.23	0.00435378	0.000137264	0.00175524	39.8174
12	rs2517655	T	C	T	C	0.0882856	0.000355874	NA	0.231984	3.46897e-80	0.025	0.00465575	0.000158798	0.0156296	359.552
13	rs2531875	T	G	T	G	-0.0273233	-1.77405e-05	NA	0.637745	1.21745e-10	0.9	0.00424463	0.000139651	0.00182634	41.4332
14	rs2596501	T	C	T	C	-0.152336	-0.000316384	NA	0.471074	1e-200	0.0179999	0.00419401	0.000134054	0.0550484	1319.19
15	rs27529	G	A	G	A	-0.0620354	-0.000251646	NA	0.662619	3.27642e-47	0.0759994	0.00429859	0.000141813	0.00911257	208.252
16	rs2836883	A	G	A	G	-0.0396768	-3.30969e-05	NA	0.266656	6.45654e-17	0.83	0.00474798	0.000152135	0.00307403	69.826
17	rs35164067	A	G	A	G	-0.031078	-3.97657e-05	NA	0.201786	3.42713e-10	0.81	0.00495021	0.000167124	0.00173737	39.4113
18	rs4129267	T	C	T	C	-0.0307685	-0.000122452	NA	0.408187	3.32124e-13	0.37	0.00422605	0.000136369	0.00233516	53.0036
19	rs41299637	G	T	G	T	-0.0390527	-0.00024575	NA	0.292229	1.81259e-15	0.0959997	0.00491011	0.000147588	0.00278546	63.253
20	rs4672505	G	A	G	A	-0.0597772	-2.28568e-05	NA	0.638633	5.13807e-47	0.87	0.00415105	0.000139625	0.00907373	207.356
21	rs4676410	A	G	A	G	0.0281014	0.000185491	NA	0.208492	9.8976e-09	0.27	0.00490215	0.000166563	0.00144891	32.8582
22	rs6556416	C	A	C	A	0.0252152	-0.000186189	NA	0.677965	4.22124e-08	0.19	0.0046002	0.00014363	0.00132491	30.0423
23	rs6600247	C	T	C	T	0.0328332	-0.000117432	NA	0.501271	2.57573e-15	0.38	0.00415088	0.000134895	0.0027551	62.5616
24	rs7191548	C	T	C	T	0.0249853	-5.28334e-05	NA	0.392797	5.51087e-09	0.709999	0.00428493	0.000140162	0.00149906	33.9972
25	rs743479	T	C	T	C	-0.0234235	4.78384e-05	NA	0.610602	2.03105e-08	0.73	0.00417581	0.000137756	0.00138742	31.4618
26	rs9901869	A	G	A	G	0.0319036	0.00020342	NA	0.51911	6.03671e-15	0.13	0.00408853	0.000134538	0.00268144	60.8845

## Sheet: AS&lymphoma
	SNP	effect_allele.exposure	other_allele.exposure	effect_allele.outcome	other_allele.outcome	beta.exposure	beta.outcome	eaf.exposure	eaf.outcome	pval.exposure	pval.outcome	se.exposure	se.outcome	R2	F
1	rs1041926	A	G	A	G	-0.0748291	-0.000208981	NA	0.968142	1.55214e-10	0.653574	0.0116918	0.000465643	0.00180544	40.9581
2	rs11065898	T	C	T	C	0.0262524	0.000156765	NA	0.224312	4.70923e-08	0.426102	0.00480641	0.00019697	0.00131557	29.8303
3	rs11190133	T	C	T	C	-0.0338671	0.000340133	NA	0.284063	4.84395e-14	0.060601	0.00449401	0.000181269	0.00250144	56.7871
4	rs11209026	A	G	A	G	-0.103584	0.000470059	NA	0.0669875	1.94178e-27	0.150582	0.00954481	0.000327002	0.00517354	117.764
5	rs1128905	C	T	C	T	-0.0237165	3.76501e-05	NA	0.49805	6.94848e-09	0.817986	0.00409459	0.000163599	0.0014792	33.5461
6	rs11624293	C	T	C	T	0.0428679	-0.000532456	NA	0.0913957	1.49176e-10	0.0605703	0.00669161	0.000283731	0.00180887	41.036
7	rs1250550	A	C	A	C	-0.026036	-0.000239259	NA	0.355881	1.46339e-09	0.160967	0.00430465	0.000170676	0.00161273	36.5792
8	rs12615545	C	T	C	T	0.0254728	-3.12232e-05	NA	0.422698	1.03065e-09	0.850821	0.00417273	0.000166018	0.00164281	37.2627
9	rs130075	T	C	T	C	0.335829	-0.000180305	NA	0.0351323	1e-200	0.684665	NA	0.000443984	#VALUE!	#VALUE!
10	rs1801274	G	A	G	A	0.0253178	0.000123927	NA	0.534407	1.34921e-09	0.451052	0.00417687	0.000164433	0.0016197	36.7377
11	rs1860545	A	G	A	G	-0.027474	-3.65577e-05	NA	0.396196	2.78362e-10	0.826826	0.00435378	0.000167102	0.00175524	39.8174
12	rs2517655	T	C	T	C	0.0882856	-0.000119022	NA	0.235025	3.46897e-80	0.536689	0.00465575	0.000192645	0.0156296	359.552
13	rs2531875	T	G	T	G	-0.0273233	-0.000171121	NA	0.639052	1.21745e-10	0.315289	0.00424463	0.000170407	0.00182634	41.4332
14	rs2596501	T	C	T	C	-0.152336	-0.000187462	NA	0.463327	1e-200	0.252867	0.00419401	0.000163949	0.0550484	1319.19
15	rs27529	G	A	G	A	-0.0620354	-0.000195044	NA	0.664431	3.27642e-47	0.259865	0.00429859	0.000173109	0.00911257	208.252
16	rs2836883	A	G	A	G	-0.0396768	-0.000243826	NA	0.266827	6.45654e-17	0.188097	0.00474798	0.000185245	0.00307403	69.826
17	rs35164067	A	G	A	G	-0.031078	0.000278736	NA	0.201923	3.42713e-10	0.170539	0.00495021	0.000203386	0.00173737	39.4113
18	rs4129267	T	C	T	C	-0.0307685	0.000264183	NA	0.409859	3.32124e-13	0.111657	0.00422605	0.00016607	0.00233516	53.0036
19	rs41299637	G	T	G	T	-0.0390527	0.000182355	NA	0.294712	1.81259e-15	0.309163	0.00491011	0.00017931	0.00278546	63.253
20	rs4672505	G	A	G	A	-0.0597772	-0.000258157	NA	0.640594	5.13807e-47	0.129581	0.00415105	0.000170315	0.00907373	207.356
21	rs4676410	A	G	A	G	0.0281014	-0.000296607	NA	0.210333	9.8976e-09	0.142114	0.00490215	0.000202053	0.00144891	32.8582
22	rs6556416	C	A	C	A	0.0252152	0.000169333	NA	0.677787	4.22124e-08	0.332931	0.0046002	0.000174889	0.00132491	30.0423
23	rs6600247	C	T	C	T	0.0328332	0.000162672	NA	0.499953	2.57573e-15	0.321672	0.00415088	0.000164144	0.0027551	62.5616
24	rs7191548	C	T	C	T	0.0249853	0.00043887	NA	0.39566	5.51087e-09	0.0101838	0.00428493	0.000170797	0.00149906	33.9972
25	rs743479	T	C	T	C	-0.0234235	8.42961e-06	NA	0.609462	2.03105e-08	0.959855	0.00417581	0.000167468	0.00138742	31.4618
26	rs9901869	A	G	A	G	0.0319036	0.000201046	NA	0.518327	6.03671e-15	0.220126	0.00408853	0.000163959	0.00268144	60.8845

## Sheet: AS&lymphocytic leukemia
	SNP	effect_allele.exposure	other_allele.exposure	effect_allele.outcome	other_allele.outcome	beta.exposure	beta.outcome	eaf.exposure	eaf.outcome	pval.exposure	pval.outcome	se.exposure	se.outcome	R2	F
1	rs1041926	A	G	A	G	-0.0748291	-3.06604e-05	NA	0.968776	1.55214e-10	0.92	0.0116918	0.000300506	0.00180544	40.9581
2	rs11065898	T	C	T	C	0.0262524	-8.04864e-05	NA	0.223732	4.70923e-08	0.52	0.00480641	0.000126016	0.00131557	29.8303
3	rs11190133	T	C	T	C	-0.0338671	-5.36934e-05	NA	0.283661	4.84395e-14	0.64	0.00449401	0.000115848	0.00250144	56.7871
4	rs11209026	A	G	A	G	-0.103584	0.000261088	NA	0.06683	1.94178e-27	0.21	0.00954481	0.000209174	0.00517354	117.764
5	rs1128905	C	T	C	T	-0.0237165	-4.02755e-05	NA	0.497609	6.94848e-09	0.7	0.00409459	0.000104632	0.0014792	33.5461
6	rs11624293	C	T	C	T	0.0428679	-0.000124796	NA	0.091112	1.49176e-10	0.49	0.00669161	0.000181531	0.00180887	41.036
7	rs1250550	A	C	A	C	-0.026036	-4.506e-05	NA	0.352021	1.46339e-09	0.68	0.00430465	0.000109246	0.00161273	36.5792
8	rs12615545	C	T	C	T	0.0254728	-3.41748e-05	NA	0.422568	1.03065e-09	0.75	0.00417273	0.000106033	0.00164281	37.2627
9	rs130075	T	C	T	C	0.335829	-0.000182166	NA	0.036723	1e-200	0.51	NA	0.000277775	#VALUE!	#VALUE!
10	rs1801274	G	A	G	A	0.0253178	-7.8717e-05	NA	0.529983	1.34921e-09	0.450001	0.00417687	0.000104778	0.0016197	36.7377
11	rs1860545	A	G	A	G	-0.027474	0.000125597	NA	0.396616	2.78362e-10	0.24	0.00435378	0.00010683	0.00175524	39.8174
12	rs2517655	T	C	T	C	0.0882856	0.000319787	NA	0.231977	3.46897e-80	0.00969996	0.00465575	0.00012358	0.0156296	359.552
13	rs2531875	T	G	T	G	-0.0273233	-3.13456e-05	NA	0.637741	1.21745e-10	0.77	0.00424463	0.000108682	0.00182634	41.4332
14	rs2596501	T	C	T	C	-0.152336	-0.000295643	NA	0.47108	1e-200	0.00460002	0.00419401	0.000104322	0.0550484	1319.19
15	rs27529	G	A	G	A	-0.0620354	-0.000265699	NA	0.662615	3.27642e-47	0.016	0.00429859	0.000110365	0.00911257	208.252
16	rs2836883	A	G	A	G	-0.0396768	-0.000194771	NA	0.266625	6.45654e-17	0.1	0.00474798	0.000118407	0.00307403	69.826
17	rs35164067	A	G	A	G	-0.031078	-8.48546e-05	NA	0.201779	3.42713e-10	0.51	0.00495021	0.000130058	0.00173737	39.4113
18	rs4129267	T	C	T	C	-0.0307685	-8.20009e-05	NA	0.408197	3.32124e-13	0.44	0.00422605	0.00010613	0.00233516	53.0036
19	rs41299637	G	T	G	T	-0.0390527	-0.000208101	NA	0.292236	1.81259e-15	0.0700003	0.00491011	0.000114855	0.00278546	63.253
20	rs4672505	G	A	G	A	-0.0597772	5.80972e-05	NA	0.638652	5.13807e-47	0.59	0.00415105	0.000108663	0.00907373	207.356
21	rs4676410	A	G	A	G	0.0281014	-3.78289e-05	NA	0.208455	9.8976e-09	0.77	0.00490215	0.000129632	0.00144891	32.8582
22	rs6556416	C	A	C	A	0.0252152	-0.000150672	NA	0.677973	4.22124e-08	0.18	0.0046002	0.000111786	0.00132491	30.0423
23	rs6600247	C	T	C	T	0.0328332	-0.000122742	NA	0.501269	2.57573e-15	0.24	0.00415088	0.000104979	0.0027551	62.5616
24	rs7191548	C	T	C	T	0.0249853	-3.5612e-05	NA	0.3928	5.51087e-09	0.74	0.00428493	0.000109082	0.00149906	33.9972
25	rs743479	T	C	T	C	-0.0234235	0.00016544	NA	0.61063	2.03105e-08	0.12	0.00417581	0.000107212	0.00138742	31.4618
26	rs9901869	A	G	A	G	0.0319036	6.8197e-05	NA	0.519076	6.03671e-15	0.51	0.00408853	0.000104701	0.00268144	60.8845

## Sheet: AS&myeloid leukemia
	SNP	effect_allele.exposure	other_allele.exposure	effect_allele.outcome	other_allele.outcome	beta.exposure	beta.outcome	eaf.exposure	eaf.outcome	pval.exposure	pval.outcome	se.exposure	se.outcome	R2	F
1	rs1041926	A	G	A	G	-0.0748291	0.000262098	NA	0.968785	1.55214e-10	0.26	0.0116918	0.000234627	0.00180544	40.9581
2	rs11065898	T	C	T	C	0.0262524	9.59655e-05	NA	0.223763	4.70923e-08	0.33	0.00480641	9.83701e-05	0.00131557	29.8303
3	rs11190133	T	C	T	C	-0.0338671	-2.78691e-05	NA	0.283666	4.84395e-14	0.760001	0.00449401	9.04431e-05	0.00250144	56.7871
4	rs11209026	A	G	A	G	-0.103584	-0.000166542	NA	0.066803	1.94178e-27	0.31	0.00954481	0.000163318	0.00517354	117.764
5	rs1128905	C	T	C	T	-0.0237165	-8.89236e-05	NA	0.497597	6.94848e-09	0.28	0.00409459	8.16878e-05	0.0014792	33.5461
6	rs11624293	C	T	C	T	0.0428679	8.66321e-05	NA	0.09113	1.49176e-10	0.54	0.00669161	0.000141704	0.00180887	41.036
7	rs1250550	A	C	A	C	-0.026036	2.63679e-05	NA	0.352038	1.46339e-09	0.760001	0.00430465	8.52866e-05	0.00161273	36.5792
8	rs12615545	C	T	C	T	0.0254728	5.64738e-05	NA	0.422591	1.03065e-09	0.5	0.00417273	8.27692e-05	0.00164281	37.2627
9	rs130075	T	C	T	C	0.335829	7.90842e-05	NA	0.036732	1e-200	0.719999	NA	0.000216844	#VALUE!	#VALUE!
10	rs1801274	G	A	G	A	0.0253178	-1.47775e-05	NA	0.53	1.34921e-09	0.86	0.00417687	8.17937e-05	0.0016197	36.7377
11	rs1860545	A	G	A	G	-0.027474	3.1125e-05	NA	0.396594	2.78362e-10	0.709999	0.00435378	8.33927e-05	0.00175524	39.8174
12	rs2517655	T	C	T	C	0.0882856	4.3264e-05	NA	0.231928	3.46897e-80	0.649999	0.00465575	9.64891e-05	0.0156296	359.552
13	rs2531875	T	G	T	G	-0.0273233	-1.30307e-05	NA	0.637746	1.21745e-10	0.88	0.00424463	8.48466e-05	0.00182634	41.4332
14	rs2596501	T	C	T	C	-0.152336	-3.041e-05	NA	0.471146	1e-200	0.709999	0.00419401	8.14439e-05	0.0550484	1319.19
15	rs27529	G	A	G	A	-0.0620354	-1.55842e-06	NA	0.662675	3.27642e-47	0.99	0.00429859	8.61639e-05	0.00911257	208.252
16	rs2836883	A	G	A	G	-0.0396768	0.000164121	NA	0.266695	6.45654e-17	0.0759994	0.00474798	9.24272e-05	0.00307403	69.826
17	rs35164067	A	G	A	G	-0.031078	5.59419e-06	NA	0.201794	3.42713e-10	0.96	0.00495021	0.000101531	0.00173737	39.4113
18	rs4129267	T	C	T	C	-0.0307685	-7.34486e-06	NA	0.408215	3.32124e-13	0.93	0.00422605	8.28517e-05	0.00233516	53.0036
19	rs41299637	G	T	G	T	-0.0390527	-9.58694e-06	NA	0.292277	1.81259e-15	0.91	0.00491011	8.96631e-05	0.00278546	63.253
20	rs4672505	G	A	G	A	-0.0597772	-6.10645e-05	NA	0.638625	5.13807e-47	0.47	0.00415105	8.48295e-05	0.00907373	207.356
21	rs4676410	A	G	A	G	0.0281014	0.000249139	NA	0.208502	9.8976e-09	0.0140001	0.00490215	0.000101192	0.00144891	32.8582
22	rs6556416	C	A	C	A	0.0252152	-8.23335e-05	NA	0.677988	4.22124e-08	0.35	0.0046002	8.72698e-05	0.00132491	30.0423
23	rs6600247	C	T	C	T	0.0328332	-5.78284e-06	NA	0.501299	2.57573e-15	0.94	0.00415088	8.19552e-05	0.0027551	62.5616
24	rs7191548	C	T	C	T	0.0249853	-1.34309e-05	NA	0.392806	5.51087e-09	0.87	0.00428493	8.51575e-05	0.00149906	33.9972
25	rs743479	T	C	T	C	-0.0234235	-0.000171825	NA	0.61055	2.03105e-08	0.04	0.00417581	8.36958e-05	0.00138742	31.4618
26	rs9901869	A	G	A	G	0.0319036	0.000133058	NA	0.519092	6.03671e-15	0.1	0.00408853	8.17374e-05	0.00268144	60.8845

## Sheet: AS&multiple myeloma.
	SNP	effect_allele.exposure	other_allele.exposure	effect_allele.outcome	other_allele.outcome	beta.exposure	beta.outcome	eaf.exposure	eaf.outcome	pval.exposure	pval.outcome	se.exposure	se.outcome	R2	F
1	rs1041926	A	G	A	G	-0.0748291	-0.000106899	NA	0.968774	1.55214e-10	0.69	0.0116918	0.000267632	0.00180544	40.9581
2	rs11065898	T	C	T	C	0.0262524	0.000265672	NA	0.223792	4.70923e-08	0.0179999	0.00480641	0.000112228	0.00131557	29.8303
3	rs11190133	T	C	T	C	-0.0338671	9.76955e-06	NA	0.283674	4.84395e-14	0.92	0.00449401	0.00010318	0.00250144	56.7871
4	rs11209026	A	G	A	G	-0.103584	-1.49847e-05	NA	0.066812	1.94178e-27	0.94	0.00954481	0.000186322	0.00517354	117.764
5	rs1128905	C	T	C	T	-0.0237165	1.57039e-06	NA	0.49762	6.94848e-09	0.99	0.00409459	9.31972e-05	0.0014792	33.5461
6	rs11624293	C	T	C	T	0.0428679	-8.93809e-05	NA	0.091115	1.49176e-10	0.58	0.00669161	0.000161687	0.00180887	41.036
7	rs1250550	A	C	A	C	-0.026036	-2.24119e-05	NA	0.352027	1.46339e-09	0.82	0.00430465	9.73044e-05	0.00161273	36.5792
8	rs12615545	C	T	C	T	0.0254728	-6.6793e-05	NA	0.422561	1.03065e-09	0.48	0.00417273	9.44372e-05	0.00164281	37.2627
9	rs130075	T	C	T	C	0.335829	2.97671e-05	NA	0.036731	1e-200	0.9	NA	0.000247395	#VALUE!	#VALUE!
10	rs1801274	G	A	G	A	0.0253178	-0.000103769	NA	0.529977	1.34921e-09	0.27	0.00417687	9.33199e-05	0.0016197	36.7377
11	rs1860545	A	G	A	G	-0.027474	-0.000120685	NA	0.396558	2.78362e-10	0.2	0.00435378	9.51495e-05	0.00175524	39.8174
12	rs2517655	T	C	T	C	0.0882856	-0.000135718	NA	0.231896	3.46897e-80	0.22	0.00465575	0.000110082	0.0156296	359.552
13	rs2531875	T	G	T	G	-0.0273233	-5.14133e-05	NA	0.637737	1.21745e-10	0.6	0.00424463	9.68036e-05	0.00182634	41.4332
14	rs2596501	T	C	T	C	-0.152336	-0.000221148	NA	0.471099	1e-200	0.017	0.00419401	9.29176e-05	0.0550484	1319.19
15	rs27529	G	A	G	A	-0.0620354	-9.77307e-05	NA	0.662653	3.27642e-47	0.32	0.00429859	9.83081e-05	0.00911257	208.252
16	rs2836883	A	G	A	G	-0.0396768	-9.22065e-05	NA	0.266645	6.45654e-17	0.38	0.00474798	0.000105461	0.00307403	69.826
17	rs35164067	A	G	A	G	-0.031078	-6.66571e-05	NA	0.201782	3.42713e-10	0.57	0.00495021	0.000115842	0.00173737	39.4113
18	rs4129267	T	C	T	C	-0.0307685	3.53333e-05	NA	0.408225	3.32124e-13	0.709999	0.00422605	9.45278e-05	0.00233516	53.0036
19	rs41299637	G	T	G	T	-0.0390527	8.43772e-05	NA	0.292296	1.81259e-15	0.41	0.00491011	0.000102294	0.00278546	63.253
20	rs4672505	G	A	G	A	-0.0597772	-0.000198863	NA	0.638593	5.13807e-47	0.04	0.00415105	9.67833e-05	0.00907373	207.356
21	rs4676410	A	G	A	G	0.0281014	5.55628e-05	NA	0.20847	9.8976e-09	0.630001	0.00490215	0.000115455	0.00144891	32.8582
22	rs6556416	C	A	C	A	0.0252152	-3.18534e-05	NA	0.677999	4.22124e-08	0.75	0.0046002	9.95746e-05	0.00132491	30.0423
23	rs6600247	C	T	C	T	0.0328332	3.00018e-06	NA	0.501301	2.57573e-15	0.97	0.00415088	9.3499e-05	0.0027551	62.5616
24	rs7191548	C	T	C	T	0.0249853	-8.04931e-05	NA	0.39279	5.51087e-09	0.41	0.00428493	9.71603e-05	0.00149906	33.9972
25	rs743479	T	C	T	C	-0.0234235	0.000110698	NA	0.610617	2.03105e-08	0.25	0.00417581	9.54977e-05	0.00138742	31.4618
26	rs9901869	A	G	A	G	0.0319036	-0.000123697	NA	0.519028	6.03671e-15	0.18	0.00408853	9.32512e-05	0.00268144	60.8845
